# Supplementary material for: Identifying Infectious Agents in Snakes (Boidae and Pythonidae) with and Without Respiratory Disease
Source: Animals (Basel). 2025 Jul 25;15(15):2187. doi: 10.3390/ani15152187 (PMC12345485; doi:10.3390/ani15152187)
Supplement: Supplementary file 1 [file animals-15-02187-s001.zip]

Archive with 1 entries (1 files):
- animals-3736514-supplementary.pdf
